# Supplementary material for: Efficient multi-station air quality prediction in Delhi with wavelet and optimization-based models
Source: PLoS One. 2025 Aug 19;20(8):e0330465. doi: 10.1371/journal.pone.0330465 (PMC12364328; doi:10.1371/journal.pone.0330465)
Supplement: S1 Data — S2 File. Colab notebook for AquaWave-BiLSTM model analysis, and results. S3 File. Colab notebook containing SHAP visualizations and interpretability analysis related to PM2.5 prediction. (ZIP) [file pone.0330465.s001.zip]

Archive with 3 entries (3 files):
- S1-File .pdf
- S2-File.pdf
- S3-File.pdf
